# Supplementary material for: Genomic imbalances in precancerous tissues signal oral cancer risk
Source: Mol Cancer. 2009 Jul 23;8:50. doi: 10.1186/1476-4598-8-50 (PMC2726119; doi:10.1186/1476-4598-8-50)
Supplement: Additional file 1 — Supplemental table. Demographic patient information. [file 1476-4598-8-50-S1.xls]

## Sheet: Names and classes
Tumor name (study)	Sample classification	GEO Name	Segmental Changes	Whole Arm Changes	Treatment 0 = no treatment S = surgery L = laser C = bleomycin NA = not available	SMOKING S (smoker) = currently smoking FS (former smoker) = smoker who has quit 1 year NS (Never smoker) = person has not smoked at least once at wk for one year B=betel chewer NA=not available	Time to progression (months)
Oral55	non-prog LG	GSM232114	0	0	C	NS	-
Oral57	non-prog LG	GSM232116	2	0	0	FS	-
Oral59	non-prog LG	GSM232147	0	0	S	NS	-
Oral60	non-prog LG	GSM232118	0	0	C	NS	-
Oral61	non-prog LG	GSM232148	0	0	0	FS	-
Oral62	non-prog LG	GSM232119	0	0	S	FS	-
Oral63	non-prog LG	GSM232120	0	0	L,L,L	FS	-
Oral64	non-prog LG	GSM232149	0	0	0	S	-
Oral65	non-prog LG	GSM232150	0	0	0	FS	-
Oral67	non-prog LG	GSM232121	0	0	0	FS	-
Oral69	non-prog LG	GSM232123	0	0	0	FS	-
Oral70	non-prog LG	GSM232124	0	0	S	NS	-
Oral71	non-prog LG	GSM232125	1	0	0	FS	-
Oral95	non-prog LG	GSM284819	0	0	C	FS	-
Oral96	non-prog LG	GSM284820	0	0	0	NS	-
Oral97	non-prog LG	GSM284821	6	0	0	S	-
Oral98	non-prog LG	GSM284809	0	0	NA	NA	-
Oral99	non-prog LG	GSM284810	0	0	NA	NA	-
Oral100	non-prog LG	GSM284822	0	0	NA	NA	-
Oral101	non-prog LG	GSM284823	0	0	NA	NA	-
Oral102	non-prog LG	GSM284824	1	0	NA	NA	-
Oral117	prog LG	GSM284817	17	1	S	FS	9
Oral47	prog LG	GSM232107	9	3	S,C	NS	10
Oral48	prog LG	GSM232108	7	0	S,C	FS	39
Oral49	prog LG	GSM232109	11	0	C	NS	3
Oral50	prog LG	GSM232110	21	0	NA	NA	31
Oral51	prog LG	GSM232111	40	5	SL	FS	4
Oral52	prog LG	GSM232112	1	1	0	FS	26
Oral53	prog LG	GSM232113	0	0	S	NS	58
Oral54	prog LG	GSM232146	5	1	0	NS	14
Oral1	HG	GSM232080	41	4	0	FS	-
Oral2	HG	GSM232127	8	0	NA	NA	-
Oral3	HG	GSM232128	1	0	L	S	-
Oral4	HG	GSM232129	16	2	S	FS	-
Oral5	HG	GSM232130	0	0	NA	NA	-
Oral7	HG	GSM232131	9	0	0	S	-
Oral8	HG	GSM232082	5	1	0	FS	-
Oral9	HG	GSM232132	14	2	L	S	-
Oral11	HG	GSM232134	33	8	R	S	-
Oral17	HG	GSM232087	49	3	NA	NA	-
Oral18	HG	GSM232088	41	4	C	FS	-
Oral22	HG	GSM232090	26	8	L	FS	-
Oral23	HG	GSM232138	2	2	NA	S	-
Oral24	HG	GSM232091	28	1	NA	NA	-
Oral27	HG	GSM232093	40	0	SL	FS	-
Oral30	HG	GSM232140	7	0	S	FS	-
Oral31	HG	GSM232096	3	0	S	FS	-
Oral32	HG	GSM232097	0	0	NA	NA	-
Oral34	HG	GSM232142	30	6	NA	NA	-
Oral36	HG	GSM232098	6	9	S	FS	-
Oral38	HG	GSM232145	11	1	NA	NS	-
Oral40	HG	GSM232100	10	0	NA	NA	-
Oral41	HG	GSM232101	4	0	S,L	FS	-
Oral42	HG	GSM232102	32	6	L	S	-
Oral43	HG	GSM232103	12	5	L	S	-
Oral44	HG	GSM232104	8	0	L	NS	-
Oral45	HG	GSM232105	0	0	L	FS	-
Oral46	HG	GSM232106	5	2	L	S	-
Oral68	HG	GSM232122	5	0	S	FS	-
Oral94	HG	GSM232126	22	2	NA	NA	-
Oral107	HG	GSM284818	2	1	S	NA	-
Oral108	HG	GSM284826	21	9	L,L	FS	-
Oral72	OSCC	GSM232152	11	1	S	NS	-
Oral73	OSCC	GSM232153	22	5	R	S	-
Oral74	OSCC	GSM232154	35	5	S,R	NS	-
Oral75	OSCC	GSM232155	54	12	S,R	S	-
Oral79	OSCC	GSM232159	46	1	R	NS,B	-
Oral80	OSCC	GSM232160	128	5	S,R	S	-
Oral81	OSCC	GSM232161	22	5	NA	S	-
Oral82	OSCC	GSM232162	23	2	S	NS	-
Oral83	OSCC	GSM232163	64	6	R,C	FS	-
Oral84	OSCC	GSM232164	5	1	S	NS	-
Oral86	OSCC	GSM232166	46	3	S	NS	-
Oral87	OSCC	GSM232167	21	6	S	NS	-
Oral88	OSCC	GSM232168	28	5	S	NS	-
Oral91	OSCC	GSM232171	2	1	S	NS	-
Oral92	OSCC	GSM232172	4	10	S	S	-
Oral93	OSCC	GSM232173	18	5	R,C	FS	-
Oral109	OSCC	GSM284808	5	0	R	S	-
Oral110	OSCC	GSM284825	15	0	L	NS	-
Oral111	OSCC	GSM284811	1	0	S	NA	-
Oral112	OSCC	GSM284812	1	0	S	S	-
Oral113	OSCC	GSM284813	23	2	S,R	S	-
Oral114	OSCC	GSM284814	2	0	S,R	S	-
Oral115	OSCC	GSM284815	6	0	S,R	S	-
Oral116	OSCC	GSM284816	0	0	0	S	-
